# Supplementary material for: Chemistry and Bioactivity of Microsorum scolopendria (Polypodiaceae): Antioxidant Effects on an Epithelial Damage Model
Source: Molecules. 2022 Aug 25;27(17):5467. doi: 10.3390/molecules27175467 (PMC9457714; doi:10.3390/molecules27175467)
Supplement: Supplementary file 1 [file molecules-27-05467-s001.zip]

Archive with 1 entries (1 files):
- molecules-1868076-supplementary.pdf
